# Supplementary material for: Symbionts out of sync: Decoupled physiological responses are widespread and ecologically important in lichen associations
Source: Sci Adv. 2024 Jun 14;10(24):eado2783. doi: 10.1126/sciadv.ado2783 (PMC11177896; doi:10.1126/sciadv.ado2783)
Supplement: Supplementary file 2 — Tables S1, S2, and S6 [file sciadv.ado2783_tables_s1_s2_and_s6.zip]

Archive with 3 entries (3 files):
- ado2783_table_s1.xlsx
- ado2783_table_s2.xlsx
- ado2783_table_s6.xlsx
