# Supplementary material for: Symbionts out of sync: Decoupled physiological responses are widespread and ecologically important in lichen associations
Source: Sci Adv. 2024 Jun 14;10(24):eado2783. doi: 10.1126/sciadv.ado2783 (PMC11177896; doi:10.1126/sciadv.ado2783)
Supplement: Supplementary file 2 — Tables S1, S2, and S6 [file sciadv.ado2783_tables_s1_s2_and_s6.zip › ado2783_table_s1.xlsx]

## Sheet: Sheet1
GO enrichment of Differentially Expressed Lichen-forming Fungus Genes
GO ID	GO Term	Annotated	Significant	Expected	Rank in Classic	Classic	Weight
GO:0006857	oligopeptide transport	10	5	0.66	1	0	0.012
GO:0030026	cellular manganese ion homeostasis	3	2	0.2	23	0.012	0.012
GO:0055085	transmembrane transport	153	22	10.14	4	0	0.013
GO:0035435	phosphate ion transmembrane transport	6	3	0.4	14	0.005	0.023
GO:0006828	manganese ion transport	4	2	0.26	33	0.024	0.024
GO:0009228	thiamine biosynthetic process	4	2	0.26	34	0.024	0.024
GO:0001080	nitrogen catabolite activation of transcription from RNA polymerase II promoter	5	2	0.33	55	0.038	0.038
GO:0010106	cellular response to iron ion starvation	5	2	0.33	56	0.038	0.038
GO:0015945	methanol metabolic process	5	2	0.33	57	0.038	0.038
GO:0046188	methane catabolic process	5	2	0.33	58	0.038	0.038
