# Supplementary material for: Symbionts out of sync: Decoupled physiological responses are widespread and ecologically important in lichen associations
Source: Sci Adv. 2024 Jun 14;10(24):eado2783. doi: 10.1126/sciadv.ado2783 (PMC11177896; doi:10.1126/sciadv.ado2783)
Supplement: Supplementary file 2 — Tables S1, S2, and S6 [file sciadv.ado2783_tables_s1_s2_and_s6.zip › ado2783_table_s2.xlsx]

## Sheet: Sheet1
GO enrichment of Differentially Expressed Lichen-associated Bacteria Genes
GO ID	GO Term	Annotated	Significant	Expected	Rank in Classic	Classic	Weight
GO:0046677	response to antibiotic	40	6	0.95	1	0	0
GO:0000160	phosphorelay signal transduction system	34	4	0.81	2	0.008	0.008
GO:0051453	regulation of intracellular pH	1	1	0.02	13	0.024	0.024
GO:0071805	potassium ion transmembrane transport	1	1	0.02	14	0.024	0.024
GO:0098719	sodium ion import across plasma membrane	1	1	0.02	15	0.024	0.024
GO:1902358	sulfate transmembrane transport	1	1	0.02	16	0.024	0.024
GO:0042026	protein refolding	217	10	5.15	27	0.03	0.03
GO:0045333	cellular respiration	206	5	4.89	275	0.547	0.033
GO:0006069	ethanol oxidation	2	1	0.05	37	0.047	0.047
GO:0018291	molybdenum incorporation into iron-sulfur cluster	2	1	0.05	38	0.047	0.047
