# Supplementary material for: Symbionts out of sync: Decoupled physiological responses are widespread and ecologically important in lichen associations
Source: Sci Adv. 2024 Jun 14;10(24):eado2783. doi: 10.1126/sciadv.ado2783 (PMC11177896; doi:10.1126/sciadv.ado2783)
Supplement: Supplementary file 2 — Tables S1, S2, and S6 [file sciadv.ado2783_tables_s1_s2_and_s6.zip › ado2783_table_s6.xlsx]

## Sheet: Sheet1
Species of lichen forming fungus	Genera of lichen forming alga	Mean carbon balance asymmetry	Growth form	Substrate	Carbon concentrating mechanism (CCM)	US State	Latitude	Longitude
Alyxoria varia	Trentepohlia	0.564	Crustose	Corticolous	CCM absent	Minnesota	47.3394	-91.1923
Arthonia interveniens	Trentepohlia	0.354	Crustose	Corticolous	CCM absent	Mississippi	30.9888	-88.6209
Bacidia schweinitzii	Symbiochloris	0.393	Crustose	Corticolous	CCM absent	Mississippi	31.1342	-89.0211
Brigantiaea leucoxantha	Symbiochloris	0.502	Crustose	Corticolous	CCM absent	Mississippi	31.16	-89.0264
Buellia stillingiana	Trebouxia	0.145	Crustose	Corticolous	CCM present pyrenoids	Minnesota	47.3394	-91.1923
Cladonia rangiferina	Asterochloris	0.291	Fruticose	Terricolous	CCM present pyrenoids	Minnesota	47.3394	-91.1923
Coccocarpia palmicola	Rhizonema	-0.138	Foliose	Corticolous	CCM present carboxysomes	North Carolina	35.4704	-83.5586
Coenogonium interplexum	Trentepohlia	0.207	Squamulose/Filamentous	Corticolous	CCM absent	Mississippi	31.3561	-89.4551
Cyphellostereum jamesianum	Rhizonema	0.044	Squamulose/Filamentous	Corticolous	CCM present carboxysomes	Mississippi	31.1342	-89.0211
Dermatocarpon luridum	Diplosphaera	0.132	Foliose	Saxicolous	CCM present pyrenoids	Minnesota	47.3376	-91.1929
Dyplolabia afzelii	Trentepohlia	0.4	Crustose	Corticolous	CCM absent	Mississippi	31.3561	-89.4551
Evernia mesomorpha	Trebouxia	0.602	Fruticose	Corticolous	CCM present pyrenoids	Minnesota	47.3394	-91.1923
Flavoparmelia caperata	Trebouxia	0.518	Foliose	Corticolous	CCM present pyrenoids	Minnesota	47.3394	-91.1923
Fuscopannaria praetermissa	Nostoc	-0.08	Crustose	Terricolous	CCM present carboxysomes	Minnesota	47.3959	-91.3176
Haematomma accolens	Trebouxia	0.647	Crustose	Corticolous	CCM present pyrenoids	Mississippi	31.461	-88.7668
Herpothallon rubrocinctum	Trentepohlia	0.643	Crustose	Corticolous	CCM absent	Mississippi	31.3561	-89.4551
Heterodermia speciosa	Trebouxia	0.417	Foliose	Corticolous	CCM present pyrenoids	Minnesota	47.4202	-91.0955
Icmadophila ericetorum	Coccomyxa	0.077	Crustose	Decomposing wood	CCM absent	Minnesota	47.4202	-91.0955
Lasallia papulosa	Trebouxia	0.458	Foliose	Saxicolous	CCM present pyrenoids	Minnesota	47.3376	-91.1929
Lecanora argentea	Trebouxia	0.316	Crustose	Saxicolous	CCM present pyrenoids	Minnesota	47.3394	-91.1923
Lepraria hodkinsoniana	Asterochloris	0.197	Leprose	Corticolous	CCM present pyrenoids	Minnesota	47.3394	-91.1923
Leptogium cyanescens	Nostoc	-0.054	Foliose	Saxicolous	CCM present carboxysomes	Minnesota	47.5943	-91.0662
Leptotrema wightii	Trentepohlia	1.217	Crustose	Corticolous	CCM absent	Mississippi	31.2143	-89.1677
Lobaria pulmonaria	Symbiochloris	0.714	Foliose	Corticolous	CCM absent	Minnesota	47.5939	-91.065
Multiclavula mucida	Coccomyxa	0.562	Crustose	Decomposing wood	CCM absent	Mississippi	31.3561	-89.4551
Peltigera horizontalis	Nostoc	-0.085	Foliose	Terricolous	CCM present carboxysomes	Minnesota	47.3394	-91.1923
Peltigera leucophlebia	Coccomyxa	0.159882	Foliose	Terricolous	CCM absent	Minnesota	47.2296	-94.5094
Pertusaria macounii	Trebouxia	0.499	Crustose	Corticolous	CCM present pyrenoids	Minnesota	47.5939	-91.065
Phlyctis boliviensis	Symbiochloris	0.264	Crustose	Corticolous	CCM absent	Mississippi	31.3561	-89.4551
Phyllopsora kalbii	Symbiochloris	0.454	Squamulose/Filamentous	Corticolous	CCM absent	Mississippi	31.2143	-89.1677
Physconia leucoleiptes	Trebouxia	0.529	Foliose	Corticolous	CCM present pyrenoids	Minnesota	47.3411	-91.1995
Protopannaria pezizoides	Nostoc	-0.228	Crustose	Corticolous	CCM present carboxysomes	Minnesota	47.3959	-91.3176
Protoparmelia isidiata	Trebouxia	0.644	Crustose	Corticolous	CCM present pyrenoids	Mississippi	31.3561	-89.4551
Pyrenula leucostoma	Trentepohlia	0.616	Crustose	Corticolous	CCM absent	Mississippi	31.2143	-89.1677
Reimnitzia santensis	Trentepohlia	0.843	Crustose	Corticolous	CCM absent	Mississippi	31.3561	-89.4551
Rhizoplaca subdiscrepans	Trebouxia	0.379	Crustose	Saxicolous	CCM present pyrenoids	Minnesota	47.3376	-91.1929
Roccella peruensis	Trentepohlia	0.23	Fruticose	Corticolous	CCM absent	California	34.4032	-119.744
Rusavskia elegans	Trebouxia	0.567	Foliose	Saxicolous	CCM present pyrenoids	Minnesota	47.3376	-91.1929
Strigula phaea	Trentepohlia	0.82	Crustose	Corticolous	CCM absent	Mississippi	30.9888	-88.6209
Thalloloma hypoleptum	Trentepohlia	0.315	Crustose	Corticolous	CCM absent	Mississippi	31.3561	-89.4551
Thelotrema defectum	Trentepohlia	0.362	Crustose	Corticolous	CCM absent	Mississippi	31.3561	-89.4551
Trypethelium virens	Trentepohlia	0.647	Crustose	Corticolous	CCM absent	North Carolina	35.4704	-83.5586
Umbilicaria americana	Trebouxia	1.075	Foliose	Saxicolous	CCM present pyrenoids	Minnesota	47.3376	-91.1929
